# Supplementary material for: A bipartite, low-affinity roadblock domain-containing GAP complex regulates bacterial front-rear polarity
Source: PLoS Genet. 2022 Sep 6;18(9):e1010384. doi: 10.1371/journal.pgen.1010384 (PMC9481161; doi:10.1371/journal.pgen.1010384)
Supplement: S1 Table — (XLSX) [file pgen.1010384.s008.xlsx]

## Sheet: Sheet1
Supplementary Table 1. Genomic distribution of mglA, mglB, romR, romX and romY in a set of 1611 prokaryotic genomes
Species name	MglA	MglB	RomR	RomX	RomY
Thermovibrio ammonificans HB-1	Theam_1390	Theam_1391	Theam_0615	Theam_0309	THEAM_RS03235
Desulfurobacterium thermolithotrophum	Dester_1068	Dester_1069	Dester_0564	Dester_0989	Dester_0644
Bdellovibrio bacteriovorus HD100	Bd3734		Bd2761		Bd0164
Bacteriovorax marinus SJ	BMS_0054		BMS_3223
Chloracidobacterium thermophilum	Cabther_A0781	Cabther_A0780	Cabther_A0541	Cabther_A1043 Cabther_A1145	Cabther_A0581
Candidatus Koribacter versatilis	Acid345_0708		Acid345_0072	Acid345_2692	Acid345_1316
Candidatus Solibacter usitatus			Acid_3193	Acid_2709
Flexistipes sinusarabici	Flexsi_0290	Flexsi_0291	Flexsi_0107	Flexsi_1005	Flexsi_1362
Calditerrivibrio nitroreducens	Calni_1376	Calni_1375	Calni_0658	Calni_1309	Calni_0969
Deferribacter desulfuricans	DEFDS_0024	DEFDS_0025	DEFDS_0166	DEFDS_0505	DEFDS_RS06845
Denitrovibrio acetiphilus DSM 12809			Dacet_3018
Geobacter bemidjiensis	Gbem_3962	Gbem_3963	Gbem_1530	Gbem_0745	Gbem_0278
				Gbem_3395
Geobacter sp. M21	GM21_4048	GM21_4049	GM21_2686	GM21_0760	GM21_0263
				GM21_3458
Geobacter sp. M18	GM18_4429	GM18_4430	GM18_1365	GM18_3605 GM18_0704	GM18_0315
Geobacter daltonii FRC-32	Geob_0373	Geob_0374	Geob_3083	Geob_2164	Geob_1366
				Geob_1026
Geobacter uraniireducens	Gura_4332	Gura_4331	Gura_1798	Gura_3141	Gura_0490
				Gura_0880
Geobacter metallireducens	Gmet_3417	Gmet_3418	Gmet_0955	Gmet_3436	Gmet_0550
Geobacter sulfurreducens PCA	GSU_0099	GSU_0098	GSU_2046	GSU_2217	GSU_3619
				GSU_0081
Geobacter lovleyi	Glov_3124	Glov_3123	Glov_2486	Glov_0483	Glov_2834
Pelobacter propionicus DSM_2379	Ppro_2940	Ppro_2941	Ppro_0713	Ppro_3197	Ppro_1414
Pelobacter carbinolicus DSM_2380	Pcar_0379	Pcar_0378	Pcar_2316	Pcar_2949	Pcar_2721
Sorangium cellulosum So ce56	sce7249	sce7248	sce0012	sce5932	sce6926
Haliangium ochraceum	Hoch_6866	Hoch_6867	Hoch_3476	Hoch_2466	Hoch_6810
Corallococcus coralloides	COCOR_01949	COCOR_01950	COCOR_03318	COCOR_03217	COCOR_06242
Myxococcus fulvus	LILAB_17450	LILAB_17455	LILAB_30440	LILAB_24525	LILAB_36235
Myxococcus xanthus DK1622	MXAN_1925	MXAN_1926	MXAN_4461	MXAN_3350	MXAN_5749
Stigmatella aurantiaca	STAUR_2690	STAUR_2691	STAUR_4816	STAUR_3813	STAUR_6415
Anaeromyxobacter sp. Fw109-5	Anae109_3758	Anae109_3759	Anae109_1476	Anae109_1957	Anae109_0709
Anaeromyxobacter sp. K	AnaeK_3691	AnaeK_3692	AnaeK_1473	AnaeK_1977	AnaeK_0709
Anaeromyxobacter dehalogenans 2CP-1	A2cp1_3774	A2cp1_3775	A2cp1_1568	A2cp1_2062	A2cp1_0700
Anaeromyxobacter dehalogenans 2CP-C	Adeh_3633	Adeh_3634	Adeh_2391	Adeh_1902	Adeh_0665
Gemmatimonas_aurantiaca_T_27	GAU_1116	GAU_1115		GAU_1577
