# Supplementary material for: A bipartite, low-affinity roadblock domain-containing GAP complex regulates bacterial front-rear polarity
Source: PLoS Genet. 2022 Sep 6;18(9):e1010384. doi: 10.1371/journal.pgen.1010384 (PMC9481161; doi:10.1371/journal.pgen.1010384)
Supplement: S4 Table — (XLSX) [file pgen.1010384.s011.xlsx]

## Sheet: Sheet1
Supplementary Table 4. Primers used in this work
Primer	Sequence (5’-3’)	Used to construct plasmid
romYA	ATCGGAAGCTTCCGGAGACGAAGTCCGCGGC	pDK95
romYB	ATCGGTCTAGAGGTGACGGCTTTTTCGAAGGTTTTC
romYC	ATCGGTCTAGAAGTTACCTGGCGGGTGAGGGCG
romYD	ATCGGGAATTCCCACCGTCCGGTGCGGCAGCA
romY_fw	ATCGGGAATTCGCACCGGCATCTCCGTGGAG	pDSZ36, pDK132
romY_rv_stop	ATCGGAAGCTTTCACTGCTCGCCCTCACCCGCCAGGTAA	pDSZ36
romY_yfp_rv	ATCGGAAGCTTTCACTGCTCGCCCTCACCCGCCAGGTAA	pDK132
Yfp fw	ATCGGGGATCCATGGTGAGCAAGGGCGAGGAGCT
Yfp rv stop	ATCGAAGCTTTTACTTGTACAGCTCGTCCATGCC
romY_n-term_A	ATGCGGATCCCCCACGGTGATGCAGTAGTAC	pDSZ35
romY_n-term_B	CCGCGTGGGCGGCTAGTCGTACACCCCGTTGATG
romY_n-term_C	CATCAACGGGGTGTACGACTAGCCGCCCACGCGG
romY_n-term_D	ATGCAAGCTTATGCCCGCGGAGAACAA
DSZ38	ATCGCATATGATGGGCACGCAACTGGTGATGTACG	pDSZ31
DSZ39	ATCGGAATTCTTACTCGCTGAAGAGGTTGTCGATATCGTCGTC
DSZ36	ATCGCATATGACGAAAACCTTCGAAAAAGCCG	pDSZ30
DSZ37	ATCGGAATTCCTACTGCTCGCCCTCACCCGCCAGGTAA
MglB FW HindIII	ATCGAAGCTTATGGGCACGCAACTGGTGATG	pLC58
mglb_rv_linker	GGAGCCGCCGCCGCCCTCGCTGAAGAGGTTGTC
mglb_ds_fw	ATCGTCTAGACCCGGGAAGCCATGTCCTTCA
MglA_RV_EcoRI	ATCGGAATTCTCAACCACCCTTCTTGA
VenusFWMgla	GGCGGCGGCGGCTCCATGGTGAGCAAGGGCGAG
VenusRV	ATCGTCTAGATTACTTGTACAGCTCGTCCATGCC
DSZ40	ATCGGAATTCATGACGAAAACCTTCGAAAAAGCCG	pDSZ32, pDSZ34
DSZ41	ATCGGGATCCCTACTGCTCGCCCTCACCCGCCAGGTAA	pDSZ32
DSZ42	ATCGGGATCCCTAGTCGTACACCCCGTTGATGAGGTTG	pDSZ34
